# Supplementary material for: Vibration sorting of small droplets on hydrophilic surface by asymmetric contact-line friction
Source: PNAS Nexus. 2022 Mar 16;1(2):pgac027. doi: 10.1093/pnasnexus/pgac027 (PMC9802364; doi:10.1093/pnasnexus/pgac027)
Supplement: pgac027_Supplemental_Files [file pgac027_supplemental_files.zip]

Archive with 10 entries (10 files):
- PNASNEXUS-PNASNEXUS-2022-00193-T-s01.pdf
- PNASNEXUS-PNASNEXUS-2022-00193-T-s02.mov
- PNASNEXUS-PNASNEXUS-2022-00193-T-s03.mov
- PNASNEXUS-PNASNEXUS-2022-00193-T-s04.mov
- PNASNEXUS-PNASNEXUS-2022-00193-T-s05.mov
- PNASNEXUS-PNASNEXUS-2022-00193-T-s06.mov
- PNASNEXUS-PNASNEXUS-2022-00193-T-s07.mov
- PNASNEXUS-PNASNEXUS-2022-00193-T-s08.mov
- PNASNEXUS-PNASNEXUS-2022-00193-T-s09.mov
- PNASNEXUS-PNASNEXUS-2022-00193-T-s10.mov
